# Supplementary material for: Examining suicidality in relation to the menopause: A systematic review
Source: PLOS Ment Health. 2024 Nov 13;1(6):e0000161. doi: 10.1371/journal.pmen.0000161 (PMC12798595; doi:10.1371/journal.pmen.0000161)
Supplement: S2 Table — (XLSX) [file pmen.0000161.s002.xlsx]

## Sheet: Sheet1
S2 Table - Summary of inclusion decisions (full text screening)
Source	Author	Title	Year	Inclusion decision (based on full text)	Exlusion reason	Comments
Database searches	Ryu KJ, Park H, Jeong Y, Nam S, Jeong HG, Kim T.	Age at Menopause and Suicidal Ideation in Menopausal Women: A Study of Korea National Health and Nutrition Examination Survey Data	2022	Include	N/A
	Sherr L, Molloy A, Macedo A, Croome N, Johnson MA.	Ageing and menopause considerations for women with HIV in the UK	2016	Include	N/A
	Weiss SJ, Simeonova DI, Kimmel MC, Battle CL, Maki PM, Flynn HA.	Anxiety and physical health problems increase the odds of women having more severe symptoms of depression	2016	Include	N/A
	Patel S, Foldvary-Schaefer N, Jehi L, Tesar G, Viguera A.	Are menopausal women with epilepsy at higher risk for mood disorders and suicide risk?	2012	Include	N/A
	Wie JH, Nam SK, Ko HS, Shin JC, Park IY, Lee Y.	The association between abortion experience and postmenopausal suicidal ideation and mental health: Results from the 5th Korean National Health and Nutrition Examination Survey (KNHANES V)	2019	Exclude	Not menopause specific	Focus on the association between abortion and suicidality
	Jung M, Koo H, Noh JH.	Association between depression and early menopause in South Korean women	2019	Include	N/A
	Nakanishi M, Endo K, Yamasaki S, Stanyon D, Sullivan S, Yamaguchi S, et al.	Association between menopause and suicidal ideation in mothers of adolescents: A longitudinal study using data from a population-based cohort	2023	Include	N/A
	Banerjee S, Campbell C.	Association between suicidal ideation and cardiovascular mortality in postmenopausal women	2021	Exclude	Not menopause specific	Focus on cardiovascular mortality
	Worsley A, Smythe J, Kulkarni J.	A case of perimenopausal depression	2016	Include	N/A
	Schairer C, Adami, HO, Roover H, Persson I.	Cause specific mortality in women receiving hormone replacement therapy	1997	Exclude	Treatment effects
	Katuwal S, Jousilathi P, Pukkala E.	Causes of death among women with breast cancer: A follow-up study of 50 481 women with breast cancer in Finland	2021	Exclude	Not relevant sample	Not specific to the menopause
	Norbury FP.	The climacteric from the viewpoint of mental disorders	1934	Exclude	Review
	González-Rodríguez A, Molina-Andreu O, Penadés R, Garriga M, Pons A, Catalán R, et al.	Delusional Disorder over the Reproductive Life Span: The Potential Influence of Menopause on the Clinical Course	2015	Include	N/A
	Zalewska-Juzwa A, Czestochowska E.	Depression in perimenopausal period	2003	Exclude	Review
	Zangirolami-Raimundo J, Sorpreso ICE, de Paula Reboucas CM, de Lima Bezerra PC, de Paula Reboucas da Costa LM, Baracat EC, Soares JM, Raimundo RD.	Depression in women in climacteric period: a brief review	2003	Exclude	Review
	Wigg CMD, De Carvalho AO, Soares VLD, Marinheiro LPF.	Depression, anxiety, suicidal ideation and female climacteric: a narrative review	2022	Exclude	Review
	Bojar I, Raczkiewicz D, Sarecka-Hujar B.	Depression, Metabolic Syndrome, Serum TSH, and Vitamin D Concentrations in Rural and Urban Postmenopausal Women	2020	Exclude	No data on suicidality
	An SY, Kim Y, Kwon R, Lim G young, Choi HR, Namgoung S, et al.	Depressive symptoms and suicidality by menopausal stages among middle-aged Korean women	2022	Include	N/A
	Horsten M, Wamala SP, Vingerhoets A, Orth-Gomer K.	Depressive symptoms, social support, and lipid profile in healthy middle-aged women	1997	Exclude	No data on suicidality
	Gonçalves de Oliveira N, Taís Teixeira I, Theodoro H, Santos Branco C.	Dietary total antioxidant capacity as a preventive factor against depression in climacteric women	2019	Exclude	No data on suicidality
	González-Rodríguez A, Seeman MV, Díaz-Pons A, Ayesa-Arriola R, Natividad M, Calvo E, Monreal JA.	Do Sex/Gender and Menopause Influence the Psychopathology and Comorbidity Observed in Delusional Disorders?	2022	Exclude	Review
	Kim G, Son HK, Kim M.	Factors affecting suicidal ideation among premenopausal and postmenopausal women	2021	Exclude	Not menopause specific	Explores other factors implicated in menopausal suicidality
	Bourgeois JA, Hategan A.	Flunarizine- and topiramate-associated depression responsive to Mirtazapine	2013	Exclude	Not menopause specific
	Mendle J, Eisenlohr-Moul T, Kiesner J.	From menarche to menopause: Women’s reproductive milestones and risk for psychopathology—An introduction to the special series	2016	Exclude	No data on suicidality
	Fujikane D, Ohi K, Kuramitsu A, Takai K, Muto Y, Sugiyama S, et al.	Genetic correlations between suicide attempts and psychiatric and intermediate phenotypes adjusting for mental disorders	2024	Include	N/A
	Rubin JP, Landfair AS, Shestak K, Lane D, Valoski A, Chang Y, Tindle HA, Kuller LH.	Health characteristics of postmenopausal women with breast implants	2010	Exclude	Not menopause specific	Focused on breast implants
	Ganguly S.	Homoeopathic treatment of depression in women after menopause	2023	Exclude	No results (at time of data extraction)
	Murphy MM, Verjee MA, Bener A, Gerber LM.	The hopeless age? A qualitative exploration of the experience of menopause in Arab women in Qatar	2013	Include	N/A
	Studd J.	Hormone therapy for depression in women	2009	Exclude	Review
	Studd J.	Hormone therapy for reproductive depression in women	2014	Exclude	Not menopause specific	Does not separate the data from menopausal individuals
	Price EH.	Increased risk of mental illness and suicide in oral contraceptive and hormone replacement therapy studies	1998	Exclude	Review
	Chiu LW, Lin KYH, Chang CYY, Lin WC, Wan L.	Increased suicide risk among patients oophorectomized following benign conditions and its association with comorbidities	2020	Exclude	Not relevant sample	Focused on oophorectomy; Not confirmed if participants were menopausal as the oophorectomized group included pre-menopausal participants
	Kornstein SG, Young EA, Harvey, AT, Wisniewski, SR, Barkin JL, Thase ME, Trivedi MH, Nierenberg AA, Rush AJ.	The influence of menopause status and postmenopausal use of hormone therapy on presentation of major depression in women	2010	Include	N/A
	Angeli S, Fougere P.	Intractable menopausal disorders cured by veralipride	1982	Exclude	Non-English
	Lipsitz O, McIntyre RS, Rodrigues NB, Lee Y, Cha DS, Gill H, et al.	Intravenous ketamine for postmenopausal women with treatment-resistant depression: Results from the Canadian Rapid Treatment Center of Excellence	2021	Include	N/A
	Zhiqiang L, Bin S, Min F, Yufang L.	Leiomyosarcoma of cervical stump following subtotal hysterectomy: a case report and review of literature	2016	Include	N/A
	Hunt K, Vessey M, McPherson K, Coleman M.	Long-term surveillance of mortality and cancer incidence in women receiving hormone replacement therapy	1987	Exclude	Treatment effects
	Ishii N, Terao T, Shiotsuki I.	Low estrogen but not high cholesterol induced suicide?	2017	Exclude	Review
	Jeong GC, An JS, Shin SH.	Mediating Effect of Quality of Sleep Moderated by Meaning in Life on the Relationship between Hwabyung and Suicidal Ideation in Middle-Aged Korean Women	2023	Exclude	Not relevant sample	Sample was described as "midlife" with no mention of menopause in methods or results sections
	Gibson CJ, Li Y, Jasuja GK, Self KJ, S KH, Byers AL.	Menopausal Hormone Therapy and Suicide in a National Sample of Midlife and Older Women Veterans	2021	Exclude	Treatment effects
	Heald JE.	Mid-life career influence	1977	Exclude	Review
	Gibson C, Maguen S, Xia F, Barnes D, Peltz C, Yaffe K.	Military Sexual Trauma in Older Women Veterans: Prevalence and Comorbidities	2019	Exclude	Not relevant sample	Does not include mentions of menopause; Focus on military sexual trauma
	Hunt K, Vessey M, McPherson K.	Mortality in a cohort of long-term users of hormone replacement therapy: an updated analysis	1990	Exclude	Treatment effects
	Friedmann H, Kohn R.	Mortality, or probability of death, from a suicidal act in the United States	2008	Exclude	Not menopause specific
	Petitti DB, Perlman JA, Sidney S.	Noncontraceptive estrogens and mortality: long-term follow-up of women in the Walnut Creek Study	1987	Exclude	Treatment effects
	González-Rodríguez A, Molina-Andreu O, Imaz Gurrutxaga ML, Penadés Rubio R, Bernardo Arroyo M, Catalán Campos R	Oestrogen related features and gynaecological service use in delusional disorder	2013	Include	N/A
	Tatebayashi Y.	Perimenopausal and late life depression	2007	Exclude	Non-English
	Kulkarni J.	Perimenopausal depression - An under-recognised entity	2018	Exclude	Review
	Bokhan N, Belokrylova M, Nikitina V, Garganeeva N, Axenov M, Rudnitsky V.	Pessimistic Reflections in Women with Nonpsychotic Mental Disorders Aged 40–65 Years	2022	Exclude	Non-English
	Baca-Garcia E, Vaquero C, Diaz-Sastre C, Ceverino A, Saiz-Ruiz J, Fernández-Piquera J, et al.	A pilot study on a gene-hormone interaction in female suicide attempts	2003	Include	N/A
	Gray S.	Practice observed	2010	Exclude	No suicide data
	Glynne S, Reisel D, Lewis R, Newson L.	Prevalence and nature of negative mood symptoms in perimenopause and menopause	2023	Exclude	No suicide data
	Rocha JPB, Rocha MCB, Brito MFS, Pinho L, Rocha MS, Souza SJ, Piana F, Rocha JB, Magalhaes N.	Prevalence of suicidal ideation and associated factors in climacteric women	2019	Include	N/A
	Cyranowski JM, Schott LL, Kravitz HM, Brown C, Thurston RC, Joffe H, Matthews KA, Bromberger JT.	Psychosocial Features Associated With Lifetime Comorbidity Of Major Depression And Anxiety Disorders Among A Community Sample Of Mid-Life Women: The Swan Mental Health Study	2012	Exclude	Not relevant sample	Sample was described as "midlife" with no mention of menopause in methods or results sections
	Medvedev VE.	Psychosomatic Complications of Decreased or Impaired Generative Function in General Medical Patients	2022	Exclude	Review
	Lopez Ibor Alino JM, Santander G.	The reality of involutive depressions	1973	Exclude	Non-English
	González-Rodríguez A, Molina-Andreu O, Penadés Rubio R, Catalán Campos R, Bernardo Arroyo M	Reproductive variables and gynaecological service use in delusional disorder outpatients	2015	Include	N/A
	Kułak-Bejda A, Krajewska-Ferishah K, Szyszko-Perłowska A, Waszkiewicz N.	Risk Assessment of Depression amongst Women during Menopause before and during the COVID-19 Pandemic	2022	Exclude	Not menopause specific	Focused on the COVID-19 pandemic
	Wang M, Jha M, Minhajuddin A, Chin Fatt C, Trivedi M.	Sex Differences in Dysfunctional Th2 Immune Response With Suicidality	2020	Exclude	Not relevant sample
	Krychman Michael L, Bachmann Gloria.	Sleep: suicide's tipping point? Time for menopausal practitioners to act	2019	Exclude	Opinion piece
	[None listed]	A Study to Evaluate the Efficacy and Safety of JNJ-42847922 as Adjunctive Therapy to Antidepressants in Adult Participants With Major Depressive Disorder Who Have Responded Inadequately to Antidepressant Therapy	2019	Exclude	No results (at time of data extraction)
	Lee J, Park Y, Cho K, Kim S, Choi Y, Kim Do, et al.	Suicidal ideation among postmenopausal women on hormone replacement therapy: The Korean National Health and Nutrition Examination Survey (KNHANES V) from 2010 to 2012	2016	Exclude	Treatment effects
	Suicidal ideation and suicidal behaviour in postmenopausal schizophrenia women: the relevance of suicide risk assessment	Suicidal ideation and suicidal behaviour in postmenopausal schizophrenia women: The relevance of suicide risk assessment	2016	Include
	Stacy M, Kremer M, Schulkin J.	Suicide Among Women and the Role of Women's Health Care Providers	2022	Exclude	Review
	Høyer G, Lund E.	Suicide among women related to number of children in marriage	1993	Include
	Baca-Garcia E, Diaz-Sastre C, Ceverino A, Perez-Rodriguez MM, Navarro-Jimenez R, Lopez-Castroman J, et al.	Suicide attempts among women during low estradiol/low progesterone states	2010	Include
	Usall J, Pinto-Meza A, Fernández A, de Graaf R, Demyttenaere K, Alonso J, et al. Suicide ideation across reproductive life cycle of women.	Suicide ideation across reproductive life cycle of women. Results from a European epidemiological study	2009	Include
	Maris RW.	Suicide prevention in adults (age 30–65)	1995	Exclude	Review
	Moretti A, Polselli M, Carbone I, Pannarale G, Acconcia MC, Torromeo C, Quaglione R, Barilla F, Gaudio C.	Takotsubo cardiomyopathy and flecainide toxicity: a case report and brief literature review	2021	Exclude	Not menopause specific
	Romano M, Zorzoli F, Bertona R, Villani R.	Takotsubo cardiomyopathy as an early complication of drug-induced suicide attempt	2013	Exclude	Not relevant sample
	Ritchie EA.	Toxic psychosis under cortisone and corticotrophin	1956	Exclude	Not menopause specific
	Ling VJ, Lester D, Mortensen PB, Langenberg PW, Postolache TT.	Toxoplasma gondii seropositivity and suicide rates in women	2011	Exclude	Not menopause specific
	Lengvenyte A, Aouizerate B, Aubin V, Loftus J, Marlinge E, Belzeaux R, et al.	Violent suicide attempt history in elderly patients with bipolar disorder: The role of sex, abdominal obesity, and verbal memory: Results from the FACE-BD cohort (FondaMental Advanced center of Expertise for Bipolar Disorders)	2022	Exclude	Not menopause specific
	Moseley RL, Druce T, Turner-Cobb JM	'When my autism broke': A qualitative study spotlighting autistic voices on menopause	2020	Include
	Hugman B.	A woman is not like a man: Why risk communication for women is a whole new game	2015	Exclude	Review
Grey literature	Johnson AA.	Mental disorders of the menopause : with particular reference to involutional melancholia	1947	Exclude	Review paper
	Lewis AJ, Jackson J.	Psychiatric comparison of artificial menopause and the effects of hysterectomy	1940	Exclude	Not menopause specific	Investigation of depressive symptoms and suicidality appear to be more associated with the hysterectomy than the resultant menopause
	Little GA, Cameron DE.	The Effects of Theelin on Anxiety	1937	Include	N/A
	Fleming JAE, Warneboldt RB.	Multiple Sleep Pathologies Presenting as Depression	1990	Include	N/A
	Hemphill RE, Reiss M.	Corticotrophic Hormone for Pituitary Cachexia	1944	Include	N/A
	Incalzi RA, Gemma A, Capparella O.	Sleep apnoea syndrome--a too frequent misdiagnosis.	1989	Include	N/A
	Santwani K, Shukla VD, Santwani MA, Thaker G.	An assessment of Manasika Bhavas in menopausal syndrome and its management	2010	Exclude	Treatment effects
	Jones HM	Affections of the Female Genitalia as Causal Factors in the Etiology of Neuroses and Insanity, and Their Special Bearing on the Operative Treatment of the Insane	1900	Include	N/A
	Strachan GI, Skottowe I.	Menstruation in Mental Disease	1932	Exclude	Not menopause specific
	Park SK, Lee SW, Park YJ.	Depression experience and suicidal behavior among menopausal middle-aged women in Korea: mediating effects of health related quality of life and moderating effects of income.	2017	Exclude	Non-English
