# Supplementary material for: Examining suicidality in relation to the menopause: A systematic review
Source: PLOS Ment Health. 2024 Nov 13;1(6):e0000161. doi: 10.1371/journal.pmen.0000161 (PMC12798595; doi:10.1371/journal.pmen.0000161)
Supplement: S3 Table — (XLSX) [file pmen.0000161.s003.xlsx]

## Sheet: Sheet1
S3 Table - Summary of included studies
Ref	Author	Title	Year	Country	Study design	Sample	Sample size	Sample age	Ethnicity	Education level	Measure of menopause status	Measure of suicidality	Main findings	Date of data extraction	Data extracted by	Meets inclusion criteria
27	An SY, Kim Y, Kwon R, Lim G young, Choi HR, Namgoung S, et al.	Depressive symptoms and suicidality by menopausal stages among middle-aged Korean women.	2022	South Korea	Cross-sectional	Women aged 40–65 years who recieved health examinations at the Kangbuk Samsung Hospital Total Healthcare Centers in Seoul and Suwon, South Korea, between 2015 and 2018	Total = 45,177; pre-menopause = 22,454; early menopause transition =7,001; late menopause transition = 3,924; post-menopause = 11,788	Total = 47.3 (SD = 6.5); pre-menopause = 43.5 (SD = 2.7); early menopause transition = 44.3 (SD = 3.1); late menopause transition = 47.1 (SD = 3.8); post-menopause = 56.2 (SD = 4.9)	Not reported	Total: college education or above = 70.3%	Participants were classified into four groups based on the Stage of Reproductive Aging Workshop + 10 criteria: (1) premenopause (having regular menstrual periods), (2) early menopause transition (having a persistent difference of 7 or more days in the length of consecutive cycles), (3) late menopause transition (no menses of ≥ 60 days) and (4) post-menopause (cessation of menses for ≥ 1 year)	Suicidal ideation was assessed using questions such as "In the last year, have you ever thought about wanting to die?". No further details are given on items for assessing suicidal ideation. Suicidal behaviour was assessed using a yes-no question: "Have you attempted suicide in the last year?"	Of the sample, 3,236 women (7.16%) reported suicidal ideation (pre-menopause stage: n=1,286, 5.73%; early menopause transition: n=531, 7.57%; late menopause transition: n=261, 6.65%; post-menopause: n=1158, 9.8%). Menopause increased the risk of suicidal ideation, when comparing the early menopause transition (OR = 1.33, 95% CI = 1.20–1.48, p < 0.001), late menopause transition (OR = 1.15, 95% CI…	2023-12-01	NMK & EF	Yes
28	Baca-Garcia E, Vaquero C, Diaz-Sastre C, Ceverino A, Saiz-Ruiz J, Fernández-Piquera J, et al.	A pilot study on a gene-hormone interaction in female suicide attempts.	2003	Spain	Cross-sectional	Individuals who attempted suicide were recruited at Hospital Ramon y Cajal (Spain) from February 1999 to January 2000	Total = 125; fertile during menses = 26; fertile not during menses = 78; menopausal = 21	Fertile during menses = 30.2; fertile not during menses = 30.7; menopausal = 63.4	White = 100%	Fertile during menses: primary = 28%, highschool = 56%; college = 16%; fertile not during menses: primary = 39%, highschool = 34%, college = 27%; menopausal: primary = 89%, highschool = 6%, college = 5%	The hospital laboratory analysed samples collected in the emergency room during the first 24 hours for sexual hormones (estradiol, progesterone, LH and FSH) using chemoluminescent enzyme immunoassay. All fertile attempters were asked about the average duration of menstruation and of the menstrual cycle for 3 prior cycles. An additional 21 genotyped menopausal attempters were used for a replicatio…	Individuals who attempted suicide were evaluated within the initial 24 hours, and their classification followed the US National Institute of Health criteria, indicating attempts with discernible intent to cause self-harm	The L genotype frequency was elevated in menopausal suicide attempters (38%) compared to fertile suicide attempters (16%) (χ2= 5.3, df = 1, p = 0.002). In non-menstrual phases with higher hormone levels, menopausal suicide attempters showed a higher L genotype frequency (38%) than fertile suicide attempters (13%) (χ2= 7.7, df = 1, p = 0.005). However, it did not significantly differ from the L ge…	2023-12-01	NMK & EF	Yes
29	Baca-Garcia E, Diaz-Sastre C, Ceverino A, Perez-Rodriguez MM, Navarro-Jimenez R, Lopez-Castroman J, et al.	Suicide attempts among women during low estradiol/low progesterone states.	2010	Spain	Cross-sectional	Women who attempted suicide were enlisted and interviewed in the Emergency Departments of two Spanish hospitals within 24 hours of the attempt. Healthy female controls were drawn from blood donors	Suicide attempters = 431; of which 281 were fertile, 97 were menopausal, 18 amenorrheic, and 35 used oral contraceptives. Healthy controls = 176	Suicide attempters = age range of 18-92 years. Healthy controls = age range of 18-50 years	Not reported	Not reported	To determine menstrual phase, participants' serum levels of LH, FSH, progesterone, and estradiol were measured within 24 hours of the attempt, following endocrinology literature guidelines. Those with FSH levels >41 mIU/ml, suggesting ovarian failure, were classified as post-menopausal; those with FSH levels >20 mIU/ml, suggesting ovarian insufficiency, were classified as menopausal if they had l…	Suicide attempts were defined as "self-destructive behavior with the intent to end one's life, regardless of resulting damage". The severity of suicidal intent was assessed using Beck's Suicidal Intent Scale (SIS). Suicide intent was categorised as high or low based on the SIS cut-off value of 14	Suicide attempters experiencing menopause or amenorrhea, characterised by low estradiol/low progesterone states, exhibited elevated suicidal intent (SIS score >14) at rates comparable to menstruating women (menopause: 45%; amenorrhea: 31%; χ2 = 1.7, df = 2; p = 0.415), but significantly higher than during other menstrual cycle phases (χ2 = 11.6, df = 2; p = 0.003)	2023-12-01	NMK & EF	Yes
30	Fleming JAE, Warneboldt RB.	Multiple Sleep Pathologies Presenting as Depression.	1990	Canada	Case study	The authors describe a 68-year-old woman with a clinical depression history, revealing three sleep disorders upon further examination: narcolepsy, periodic leg movements during sleep, and rapid eye movement sleep behavior disorder	Total = 1	68	Not reported	Not reported	Not reported	Disclosure of ideation and/or previous attempts in a clinical setting	"Mrs. A., a 68-year-old married woman. […] The patient's complaint was "bad nerves" associated with chronic depression, which began at the time of her menopause, had persisted for the last 20 years […]. Although not actively suicidal, she remarked that her life, as she was currently experiencing it, was not worth living. […] Her medical history included a nearly fatal suicide attempt, 15 years ea…	2023-12-01	NMK & EF	Yes
31	Fujikane D, Ohi K, Kuramitsu A, Takai K, Muto Y, Sugiyama S, et al.	Genetic correlations between suicide attempts and psychiatric and intermediate phenotypes adjusting for mental disorders.	2023	Not specified	Genome-wide association study	Extracted GWAS summary statistics for suicide attempts (without and with adjusting for mental disorders), nine psychiatric disorders and 15 similar but independent intermediate phenotypes selected based on the clinical and genetic associations with suicide attempts from individuals with European ancestry	Total = 156,364	Not reported	Not reported	Not reported	Not reported	Suicide attempts, not specified	Suicide attempts were significantly genetically correlated with an earlier age at menopause (−0.41 ± 0.07, p = 1.33 × 10−8). This correlation remained statistically significant after adjusting for mental disorders (−0.52 ± 0.16, p = 1.00 × 10-3).	2023-12-01	NMK & EF	Yes
32	González-Rodríguez A, Molina-Andreu O, Imaz Gurrutxaga ML, Penadés Rubio R, Bernardo Arroyo M, Catalán Campos R	Oestrogen related features and gynaecological service use in delusional disorder.	2013	Spain	Cross-sectional	Outpatients with delusional disorder attending the Hospital Clinic of Barcelona from 2008 to 2012	Total = 45 (25 women underwent a demographic and gynaecological questionnaire). The sample was divided into two according to the age of menarche: 12 years or less or more than 12 years	Not reported	Not reported	Not reported	Self report via a gynaecological questionnaire	Columbia Suicide Severity Rating Scale (C-SSRS)	No differences were found in suicidal behaviour between the two groups (premenopausal and post-menopausal; no statistics provided).	2023-12-01	NMK & EF	Yes
33	#González-Rodríguez A, Molina-Andreu O, Penadés Rubio R, Catalán Campos R, Bernardo Arroyo M.	Reproductive variables and gynaecological service use in delusional disorder outpatients.	2015a	Spain	Cross-sectional	Outpatients with delusional disorder attending the Hospital Clinic of Barcelona from 2008 to 2013	Menopausal women with delusional disorder = 25	58.55 (SD = 11.75)	Not reported	< 8 years = 28%; 8-9 years = 8%; 10-11 years = 40%; 12 or more years = 24%	Self-reported retrospective data regarding age at which the menopause started	Columbia Suicide Severity Rating Scale (C-SSRS)	Mean C-SSRS was 3.55 (7.55). Age at start of the menopause was positive correlated with the severity of suicidal ideation (r = 0.541, p = 0.038). However, when controlling for social support, such as number of children and other family members, age at the onset of the menopause was no longer significantly associated with severity of suicidal ideation.	2023-12-01	NMK & EF	Yes
34	González-Rodríguez A, Molina-Andreu O, Penadés R, Garriga M, Pons A, Catalán R, et al	Delusional Disorder over the Reproductive Life Span: The Potential Influence of Menopause on the Clinical Course.	2015b	Spain	Cross-sectional	Women who were attending a Schizophrenia outpatient unit for the first time. All consecutive cases of women with a delusional disorder were enrolled	Total = 80; premenopausal delusional disorder onset = 25 (31.25%); post-menopausal delusional disorder onset = 55 (68.75%)	Not reported	Not reported	Total: <8 years = 10 (12.5%) 8-9 years = 29 (36.3%) 10-11 years, = 22 (27.5%) ≥ 12 years = 19 (23.8%) Premenopausal delusional disorder onset: <8 years =1 (4%) 8-9 years =7 (28%) 10-11 years =6 (24%) ≥ 12 years =11 (44%) Post-menopausal delusional disorder onset <8 years =10 (12.5%) 8-9 years =29 (36.3%) 10-11 years =22 (27.5%) ≥ 12 years =19 (23.8%)	Definition of the menopause based on the International Menopause Society guidelines: permanent cessation of menstruation resulting from loss of ovarian follicular activity	Columbia Suicide Severity Rating Scale (C-SSRS)	There were no significant differences observed in lifetime suicidal ideation and behaviour between premenopausal (n = 5, 20%) and post-menopausal (n = 9, 16.4%) onset of a delusional disorder (χ2 = 0.157, df = 1, p = 0.755) or in suicidal ideation intensity as measured by the C-SSRS (premenopausal = 3.12 (SD = 6.53); post-menopausal = 3.51 (SD = 7.38); t = -1.208, df = 71, p = 0.172)	2023-12-01	NMK & EF	Yes
35	González-Rodríguez A, Catalan R, Penades R, Ruiz Cortes V, Torra M, Bernardo M.	Suicidal ideation and suicidal behaviour in postmenopausal schizophrenia women: the relevance of suicide risk assessment.	2016	Spain	Cross-sectional	Schizophrenia patients fullfilling the DSM-IV-TR criteria	Total = 169; premenopausal women = 32; post-menopausal women = 63; men = 74	Not reported	Not reported	Not reported	Definition of the menopause based on the International Menopause Society guidelines: permanent cessation of menstruation resulting from loss of ovarian follicular activity	Columbia Suicide Severity Rating Scale (C-SSRS)	No significant differences were found among the three groups (men, pre-menopausal women, post-menopausal women) in the proportion of lifetime suicidal ideation (X2=1.719(2), p = 0.423; men: n = 33, 45.8%; pre-menopausal: n= 16, 51.6%; post-menopausal: n = 24, 38.1%). Similarly, there were no significant differences in the proportion of lifetime suicidal behaviour (X2=0.609(2), p = 0.716; men: n =…	2023-12-01	NMK & EF	Yes
36	Hemphill RE, Reiss M.	Corticotrophic Hormone for Pituitary Cachexia.	1944	UK	Case study	The authors describe a 41-year old woman with pituitary cachexia treated with corticotrophic hormone	Total = 1	41	Not reported	Not reported	Vaginal smear	Disclosure of previous attempt in a clinical setting	"A woman aged 41 was admitted to the Bristol Mental Hospital on Dec. 21, 1940. […] There was no history of antecedent mental or physical illness. The menses ceased abruptly at the age of 39 without hot flushes or other subjective menopausal disturbances. About six months before admission she became depressed, lost appetite, and imagined that her viscera were deranged and the bowels " stopped up "…	2023-12-01	NMK & EF	Yes
37	Høyer G, Lund E.	Suicide among women related to number of children in marriage.	1993	Norway	Longitudinal, retrospective	Data was extracted from Norway's 1970s Central Population Register of the Central Bureau of Statistics. A linkage, utilising the Norwegian personal identification number, was established for each woman between the census data and the register of all deaths at the Central Bureau of Statistics from November 1, 1970, through October 31, 1985. Single or married women aged 25 years or older were inclu…	Total = 989,949	25 to ≥ 75	Not reported	Not reported	Age bracket: 25 to 44 years = premenopausal; 45 to 74 years = postmenopausal, 75+ = unclear	Deaths from suicide according to the International Classification of Diseases (Eighth Revision) as stated on death certificates	The suicide mortality rates were highest in the age group 35 to 44 years (i.e., premenopausal) regardless of marital status and parity, with a strong decline in suicide mortality rates with increasing age. Postmenopausal women had a larger decrease in suicide mortality than premenopausal women, with increasing age.	2023-12-01	NMK & EF	Yes
38	Incalzi RA, Gemma A, Capparella O	Sleep apnoea syndrome--a too frequent misdiagnosis.	1989	Italy	Case study	The authors describe a 45-year old woman diagnosed menopausal-related anxious depressive syndrome	Total = 1	45	Not reported.	Not reported.	Not reported	Disclosure of thoughts of suicide in a clinical setting	"A 45 year old woman, experienced progressive deterioration of memory, loss of concentration, anxiety, tiredness, insomnia with nightmares and arousals characterized by unexplained fear and, rarely, thoughts of suicide. She developed a profound depression, so that 2 months later in November 1987 she decided to discontinue her job in the stock market. A diagnosis of menopausal-related anxious depr…	2023-12-01	NMK & EF	Yes
39	Jones HM	Affections of the Female Genitalia as Causal Factors in the Etiology of Neuroses and Insanity, and Their Special Bearing on the Operative Treatment of the Insane.	1900	Republic of Ireland	Clinical observation	Menopausal women	Total = 2	Not reported	Not reported	Not reported	Not reported	Death by suicide and suicide attempt	"I have myself known two cases occurring during the menopause; one of attempted suicide by cutting the throat, the other successfully carried out by drowning. The first had a uterine growth, which I removed; the second suffered from prolapsus uteri. Both had been all their lives looked upon as neurotic, but not as in the least mentally unhinged."	2023-12-01	NMK & EF	Yes
40	Jung M, Koo H, Noh JH.	Association Between Depression And Early Menopause In South Korean Women.	2019	South Korea	Cross-sectional	The study used data from the Korean National Health and Nutrition Examination Survey (KNHANES) conducted from 2010 to 2015. Korean women aged 20 to 40 years were paired with counterparts of the same age and categorised into menstrual and menopausal groups	Total = 390 women; menstruation group = 195; early menopause group = 195	32.8 (SD = 3.8) for both groups	Not reported	Menstruation: middle school = 4 (2.1%); high school = 45 (23.1%); two-year college = 55 (28.2%); university = 77 (39.5%); graduate school = 14 (7.2%); early menopause: middle school = 2 (1.0%); high school = 54 (27.7%); two-year college = 69 (35.4%); university = 52 (26.7%); graduate school = 18 (9.2%)	Not reported	Self-report: having suicidal thoughts within the previous one year, having attempted suicide within the past year, and suicidal thought rate	There was no significant difference between the two groups in terms of one-year suicidal thoughts (menstruation = 9.2%, early menopause = 9.7%), as well as one-year suicidal attemps (menstruation = 1.5%, early menopause = 1.5%), and suicidal thought rate (menstuation = 9.2%, early menopause = 9.7%).	2023-12-01	NMK & EF	Yes
41	Kornstein SG, Young EA, Harvey AT, et al.	The influence of menopause status and postmenopausal use of hormone therapy on presentation of major depression in women.	2010	US	Cross-sectional	The study used data from the Sequenced Treatment Alternatives to Relieve Depression (STAR*D) study. STAR*D enrolled 4,041 participants from July 2001 through April 2004. To achieve the goal of recruiting a broadly representative group of participants with MDD, STAR*D enrolled patients from 18 primary and 23 psychiatric care clinical sites across the US that serve either the public or private sect…	Total = 1,892 women; premenopausal = 950 (50.1%) perimenopausal = 380 (20.0%); post-menopausal = 562 (29.6%). The analyses regarding hormone therapy status were conducted with 737 postmenopausal women. Of these: taking hormone therapy = 171 (22.3%); not taking hormone therapy = 562 (73.2%)	Premenopausal = 29.4 (SD = 5.9), perimenopausal = 45.0 (SD = 4.0), post-menopausal = 54.6 (SD = 7.9). No hormone therapy post-menopausal women = 54.6 (SD = 7.9), hormone therapy post-menopausal women = 54.6 (SD = 8.2)	Premenopause: White = 656 (69%), Black/African American = 201 (21.2%), Other = 93 (9.8%), Hispanic Y = 149 (15.7%), Hispanic N = 800 (84.3%); Perimenopause: White = 297 (78.2%), Black/African American = 61 (16%) Other = 22 (5.8%); Hispanic Y = 45 (11.8%), Hispanic N = 335 (88.2%); Post-menopause: White = 401 (71.3%), Black/African American = 128 (22.8%), Other = 33 (5.9%), Hispanic Y = 111 (19.7%…	Premenopause: 13.3 (SD = 3.0); perimenopause: 13.7 (SD = 3.2); overall post-menopause: 12.3 (SD = 3.9). Post-menopause: Non-hormone group = 12.3 (SD = 3.86) years of schooling; hormone group = 13.2 (SD = 3.4)	Menopause status was determined based on both current age and the participant's response to the following question: "Is the patient postmenopausal or posthysterectomy, or male?" A woman was classified as premenopausal if she was younger than 40 years. Women who were at least 40 years old and who reported not being postmenopausal or posthysterectomy were classified as perimenopausal. Finally, wome…	Self report: prior suicide attempts. Suicidal ideation was measured using the 30-item Inventory of Depressive Symptomatology-Clinician-Rated (IDSC-30)	Premenopausal and perimenopausal women were approximately twice as likely to report a past suicide attempt than were post-menopausal women (premenopausal, 23%; perimenopausal, 20%; postmenopausal, 12%; P < 0.0001). After adjustment for baseline differences, group differences were found for suicidal ideation (OR Peri vs Pre, 1.16 [0.88-1.54]; OR Post vs Pre, 1.54 [1.16-2.06]; P = 0.0074). Post-men…	2023-12-01	NMK & EF	Yes
42	Lipsitz O, McIntyre RS, Rodrigues NB, Lee Y, Cha DS, Gill H, et al.	Intravenous ketamine for postmenopausal women with treatment-resistant depression: Results from the Canadian Rapid Treatment Center of Excellence.	2021	Canada	Longitudinal, prospective	Patients at the Canadian Rapid Treatment Center of Excellence (CRTCE) in Mississauga, Ontario, Canada, which is an outpatient clinical and research facility specialising in the administration of IV ketamine for adults with TRD in the context of MDD or BD	Total = 106; pre-menopausal = 52; post-menopausal = 54. For the suicidality analyses, 47 pre-menopausal women and 49 post-menopausal women were included (due to missing data)	Pre-menopausal = 32.77 (SD = 7.98); post-menopausal = 60.31 (SD = 6.70)	Not reported	Not reported	Above 45 was deemed post-menopausal, below 45 was deemed pre-menopausal	QIDS-SR(16) SI item	There was no significant difference in suicidal ideation at baseline (i.e., pre-treatment with intravenous ketamine): pre-menopause = 1.87 (1.03) vs. post-menopause = 1.39 (1.06) (p = 0.44) in women with treatment resistant depression.	2023-12-01	NMK & EF	Yes
43	Little GA, Cameron DE.	The Effects of Theelin on Anxiety.	1937	Canada	Case study	The authors provide a clinical examination of the occurrence of anxiety in the menopause in 11 cases at the Brandon Hospital for Mental Diseases. Suicide is mentioned in 4 of these cases	4 cases where suicide is mentioned in relation to the menopause	57.25 (SD = 7.18)	Not reported	Not reported	Not reported	Disclosure of ideation and/or previous attempts in a clinical setting	Case 5: “A 66-year old widow. Diagnosis, involutional melancholia. […] One or two feeble attempts at suicide had been made. […] Her previous history showed two previous breakdowns similar to the present one, the first following the menopause at 48 years and the second at 53 years. […] Her personality prior to the menopause had been stable.” Case 6: “A 60-year old widow, diagnosed as a manic-depre…	2023-12-01	NMK & EF	Yes
44	Zhiqiang L, Bin S, Min F, Yufang L.	Leiomyosarcoma of cervical stump following subtotal hysterectomy: a case report and review of literature	2016	China	Case study	The authors describe a 46-year old woman with a history of vaginal bleeding who was admitted to hospital on January 9th, 2013	Total = 1	46	Not reported	Not reported	Sex hormone levels in her blood were examined on April 08, 2013	Suicide completion	"The patient had undergone a subtotal hysterectomy because of uterine leiomyoma three years prior at a local hospital. [...] A cervical biopsy was implemented after admission and a pathology examination revealed cervical leiomyosarcoma. On January 17, 2013, the patient underwent a radical resection of the cervix, bilateral salpingo-oophorectomy, and pelvic lymphadenectomy. [...] The patient suffe…	2023-12-01	NMK & EF	Yes
45	Moseley RL, Druce T, Turner-Cobb JM	‘When my autism broke’: A qualitative study spotlighting autistic voices on menopause.	2020	UK	Focus group study	Participants were recruited via Facebook support groups run by and for autistic individuals. Inclusion criteria were being self-diagnosed or formally diagnosed with autism, currently navigating the menopausal transition (experiencing perimenopausal or menopausal symptoms) or believe themselves to have been through the menopause. It was expected that midlife individuals who likely identified as fe…	Total = 7 post-menopausal (6 identified as female, 1 identified as non-binary)	54.8 (range = 49-63)	Not reported	Not reported	Self-reported: currently navigating menopause transition or believed to have gone through the menopause	Not applicable	In response to the following question: What do you think we need to know about menopause in autism, participants commented: "Mental health issues “Mental health issues at menopause could impact on suicidal tendencies” (P5, Q4) “That was me last year. Sertraline saved my life.” (P6, Q4; in response to P5) “Oh, yes suicidal tendencies should be in there. I was forever in that place of 'if it all en…	2023-12-01	NMK & EF	Yes
46	Murphy MM, Verjee MA, Bener A, Gerber LM.	The hopeless age? A qualitative exploration of the experience of menopause in Arab women in Qatar.	2013	Qatar	Focus group study	This qualitative research was the first phase of a larger mixed-methods study and used a grounded theory approach. Six focus groups were conducted to examine the experiences of the midlife transition in Qatari and Arabic women. Participants were recruited from, and the focus groups conducted in, three urban health centers within Doha, the capital of Qatar	Premenopausal, perimenopausal, and post-menopausal women = 41 (with each group consisting of approximately seven women)	40-60 years	Not reported	Not reported	Not reported	Not applicable	Religion serves a supportive role for women, viewed as a protective factor helping them navigate life transitions that may induce stress. In the context of menopause, some women in focus groups perceived religion as establishing strong social networks, preventing potentially depressive outcomes like suicide. One participant expressed, "...our religion makes us united and close and prevents us fro…	2023-12-01	NMK & EF	Yes
47	Nakanishi M, Endo K, Yamasaki S, Stanyon D, Sullivan S, Yamaguchi S, et al.	Association between menopause and suicidal ideation in mothers of adolescents: A longitudinal study using data from a population-based cohort.	2023	Japan	Longitudinal, prospective	Households with children aged 10 years (born between September 2002 and August 2004) were randomly contacted from residential areas of three muncipalities of the greater metropolitan areas of Tokyo. Baseline survey was conducted when the child was 12 years, follow up was conducted when the child was 16 years	Total = 2,944	44 (SD = 4.2)	Not reported	Results provided for 2935 participants Junior high or high school, n=487 (16.6%) Vocational school or college, n= 1298 (44.2%) University or graduate school, n= 1150 (39.2%)	In the fourth-wave, survey participants were asked three questions to determine menopausal status: (1) "Do you think you have experienced menopausal transition?": (1a) "not yet", (1b) "yes, currently", (1c) "yes, finished"; (2) "When did [the menopausal transition] start?": (2a) "After wave 2", (2b) "During/before wave 2"; (3) "When did it finish?": (3a) "After wave 2", (3b) "During/before wave 2…	The 4-item subscale of the 28-item Japanese version of the General Health Questionnaire (GHQ). If a positive response was provided for any of the 4 subscale items suicidal ideation was interpreted as present	A binomial regression analysis of suicidal ideation at follow-up was conducted with premenopause as a reference. After adjusting for baseline suicidal ideation, history of depression, physical factors, health-related behaviours, social class, and psychosocial factors, perimenopause after baseline was significantly associated with a greater likelihood of suicidal ideation at the follow-up (OR = 1.…	2023-12-01	NMK & EF	Yes
48	Patel S, Foldvary-Schaefer N, Jehi L, Tesar G, Viguera A.	Are Menopausal Women with Epilepsy at Higher Risk for Mood Disorders and Suicide Risk?	2016	US	Cross-sectional	Women with epilepsy admitted to the Cleveland Clinic Epilepsy Monitoring Unit (US) were invited to participate	Total = 55 women with epilepsy	39 (range 19-67)	White = 80%	Not reported	Not reported	MINI	Based on the MINI, 34.5% of the sample had suicidal ideation. Compared to pre-menopausal women, post-menopausal women experienced a higher prevalence of suicidal ideation (39% vs. 31%, p value not reported)	2023-12-01	NMK & EF	Yes
49	Rocha JPB, Rocha MCB, Brito MFS, Pinho L, Rocha MS, Souza SJ, Piana F, Rocha JB, Magalhaes N.	Prevalence of suicidal ideation and associated factors in climacteric women.	2019	Brazil	Cross-sectional	Population-based study conducted in 2014 and 2015, with a sample of 836 climacteric women registered in 73 Primary Care Teams in the city of Montes Claros, Minas Gerais, Brazil. Sampling was of the probabilistic type	Total = 836 climacteric women	Not reported	Not reported	43.7% completed Elementary School I	Data were collected through questionnaires (sociodemographic, behavioral, reproductive, gynecological and clinical), anthropometric evaluation and blood collection.	Presence of suicidal thoughts (collection method or question not reported)	10.5% of the sample endorsed suicidal ideation. Among these, 42.5% were between the ages of 52 and 65 years old. There was a statistically significant association between suicidal ideation and mood disorder (p = 0.000), symptoms of climacteric (p = 0.000), sleep (p = 0.000) and age at first childbirth (p = 0.021).	2023-12-01	NMK & EF	Yes
50	Ryu KJ, Park H, Jeong Y, Nam S, Jeong HG, Kim T.	Age at Menopause and Suicidal Ideation in Menopausal Women: A Study of Korea National Health and Nutrition Examination Survey Data.	2022	South Korea	Cross-sectional	South Korean women aged 40–65 years who experienced natural menopause. Data taken taken from the sixth and seventh (2013-2018) Korean National Health and Nutrition Examination Survey (KNHANES)	Total = 2,232; primary ovarian insufficiency (POI) = 25; early menopause = 114; menopause after 45 years = 2,093	POI = 57.40 (SD = 7.58); early menopause = 57.10 (SD = 6.55); menopause after 45 years = 58.10 (SD = 4.43)	Not reported	POI: elementary school or lower = 56.0%, middle or high school = 36.0%, college or higher = 8.0%; early menopause: elementary school or lower = 32.5%, middle or high school = 49.1%, college or higher = 18.4%; menopause after 45 years: elementary school or lower = 26.8%, middle or high school = 55.3%, college or higher = 17.9%	In-person interviews conducted by trained KNHANES staff were utilised. Menopause was defined as the absence of menstruation for over 12 months. Menopausal status was categorized as POI, early menopause, and menopause based on self-reported age at natural menopause (< 40, 40–45, and > 45 years, respectively)	The Korean version of the PHQ-9 suicide item. A score of ≥ 1 was classified as suicidal ideation	There was a significant difference in the PHQ-9 suicide item between the three groups (p = 0.016; POI = 0.3 (SD = 0.5), early menopause = 0.1 (SD = 0.3), menopause after 45 years = 0.1 (SD = 0.3), with the POI group scoring significantaly higher than the menopause after 45 years group. Women with POI had a significantly higher odds of suicidal ideation than those who experienced menopause after 4…	2023-12-01	NMK & EF	Yes
51	Sherr L, Molloy A, Macedo A, Croome N, Johnson MA.	Ageing and menopause considerations for women with HIV in the UK.	2016	UK	Cross-sectional	Women at a the Ian Charleson Day Centre, Royal Free Hospital, London (UK), a large outpatient HIV clinic	Total = 140; below age 45 = 69 (deemed pre-menopausal); above age 45 = 57 (deemed post-menopausal)	Not reported	Pre-menopausal: white = 17 (26.2%); black = 43 (66.2%); other ethnic minorities = 5 (7.7%). Post-menopausal: white = 16 (28.1%); black = 39 (68.4%); other ethnic minorities = 2 (3.5%)	Pre-menopausal: GCSEs = 8 (12.5%); A levels = 9 (14.1%); Degree = 22 (34.4%); postgraduate = 13 (20.3%); other = 12 (18.8%). Post-menopausal: GCSEs = 11 (21.6%); A levels = 7 (13.7%); Degree = 16 (31.4%); postgraduate = 8 (15.7%); other = 9 (17.6%)	Age (above 45 was deemed post-menopausal, below 45 was deemed pre-menopausal)	Item created to measure suicidal thoughts in the last week. This was added to the revised Memorial Symptom Assessment Scale. No further details provided.	There was no significant difference in the distribution of suicidal ideation between the two groups (premenopausal and postmenopausal; p = 0.85), although a higher proportion of the post-menopausal group (n = 29, 56.9%) endorsed suicidal thoughts over the last week relative to the pre-menopausal group (n = 33, 54.1%). When examining mental health comorbidity, a trend was observed among the post-m…	2023-12-01	NMK & EF	Yes
52	Usall J, Pinto-Meza A, Fernández A, de Graaf R, Demyttenaere K, Alonso J, et al.	Suicide ideation across reproductive life cycle of women. Results from a European epidemiological study	2009	Belgium, France, Germany, Italy, the Netherlands, and Spain	Cross-sectional	A cross-sectional household survey included non-institutionalised adults (18 years or older) from Belgium, France, Germany, Italy, the Netherlands, and Spain. Between January 2001 and August 2003, a total of 21,425 respondents participated, with 8,794 providing data for the current study. To establish a male comparison group, three groups of male subjects were defined based on the mean age of the…	Total = 8,607; pre-menopausal women = 2,787; peri-menopausal women = 118; post-menopausal women = 2,013; men aged 18-45 = 1,833; men aged 46-57 = 796; men aged 58 and older = 1,060	Pre-menopausal women = 35.62 (SD = 9.22); peri-menopausal women = 50.42 (SD = 6.60); post-menopausal = 63.67 (SD = 10.48); men aged 18-45 = 32.99 (SD = 7.56); men aged 46-57 = 51.38 (SD = 3.37); men aged 58 and older = 68.68 (SD = 4.79)	Not reported	Not reported	Women who reported ongoing menstrual periods or temporary cessation due to birth control, pregnancy, diet, or intense exercise were considered pre-menopausal. Those with temporary cessation due to potential onset of menopause or permanent cessation within one year were classified as peri-menopausal. Women with permanent cessation for over one year were coded as post-menopausal.	Participants were queried about suicidal thoughts in the past year. The specific question asked was: “Have you seriously thought about committing suicide during the last 12-months? (Yes/No)”	Peri-menopausal women exhibited a sevenfold higher prevalence of suicide ideation (7.8%) compared to other groups (1.1% for pre-menopause and 1.0% for post-menopause; p = 0.004). Suicide ideation prevalence for men was similar across groups (ranging from 0.6% in the older group to 1.0% for those aged 46 to 57 years; p = 0.77). Compared to pre (0.52%) and post-menopausal (0.56%) women without ment…	2023-12-01	NMK & EF	Yes
53	Weiss SJ, Simeonova DI, Kimmel MC, Battle CL, Maki PM, Flynn HA.	Anxiety and physical health problems increase the odds of women having more severe symptoms of depression.	2016	US	Longitudinal, prospective	The research used data from a long-term, prospective, observational, multi-centre clinical clinical database comprising patients with mood disorders undergoing routine clinical care at participating centers within the National Network of Depression Centers (NNDC). Patients receiving healthcare at participating centers of the NNDC were eligible to join the registry. Eligible participants for the r…	Total = 298 women	43.1 (range 19 - 90)	White = 82% (with 5% of these being Hispanic or Latino); African heritage = 11%; Asian = 3%; Other = 4%	Middle school = 9.5%, highschool diploma = 35.5%, bachelor's degree = 26%, advanced graduate or professional degree = 19%, unspecified = 11%	Hormonal status was assessed through six self-report items categorising women into groups: (1) premenopause with regular periods; (2) premenopause with a history of irregular periods; (3) currently pregnant; (4) perimenopause with irregular periods approaching menopause; (5) surgically induced menopause (uterus and/or ovaries removed); and (6) postmenopause (at least 1 year without a menstrual pe…	QIDS-SR(16) SI item	After adjusting for age, physical health, and hormonal status, women at high suicide risk (n = 53) had a mean anxiety score of 12.43 (SD = 5.08), compared to the low-risk group (n = 245) with a mean score of 9.99 (SD = 6.54). The model explained 11% of the variance in suicide risk. Although hormonal status did not significantly predict suicide ideation or attempts (p = 0.741), it is noteworthy th…	2023-12-01	NMK & EF	Yes
54	Worsley et al.	A case of perimenopausal depression.	2016	Australia	Case study	The authors describe a 53-year old woman encountered at their outpatient Women’s Mental Health Clinic	Total = 1	53	Not reported	Not reported	Self-reported	Clinical evidence	"A highly functional 53-year-old woman with no psychiatric history presented with abrupt onset anxious and depressive symptoms, culminating in two high lethality suicide attempts. Her depression stabilised somewhat on high dose venlafaxine 225mg and olanzapine 5mg. However, she improved significantly after her general physician (GP) prescribed tibolone hormone replacement therapy (HRT), in respon…	2023-12-01	NMK & EF	Yes
